# Supplementary material for: USP2 Mitigates Reactive Oxygen Species-Induced Mitochondrial Damage via UCP2 Expression in Myoblasts
Source: Int J Mol Sci. 2024 Nov 6;25(22):11936. doi: 10.3390/ijms252211936 (PMC11593688; doi:10.3390/ijms252211936)
Supplement: Supplementary file 1 [file ijms-25-11936-s001.zip]

Archive with 1 entries (1 files):
- ijms-3157334-supplementary.pdf
